# Supplementary material for: Development of a highly sensitive TaqMan method based on multi-probe strategy: its application in ASFV detection
Source: Biol Methods Protoc. 2024 Feb 19;9(1):bpae011. doi: 10.1093/biomethods/bpae011 (PMC10939455; doi:10.1093/biomethods/bpae011)
Supplement: bpae011_Supplementary_Data [file bpae011_supplementary_data.zip]

Archive with 2 entries (2 files):
- Dataset S1.xlsx
- Appendix 1.pdf
