# Supplementary material for: Development of a highly sensitive TaqMan method based on multi-probe strategy: its application in ASFV detection
Source: Biol Methods Protoc. 2024 Feb 19;9(1):bpae011. doi: 10.1093/biomethods/bpae011 (PMC10939455; doi:10.1093/biomethods/bpae011)
Supplement: bpae011_Supplementary_Data [file bpae011_supplementary_data.zip › Dataset S1.xlsx]

## Sheet: Table S1
Table S1 Optimization of the matrix method for the triple-probe 40/109/118 TaqMan qPCR assay.
	Primers 1.0 μM	Primers 5.0 μM	Primers 10.0 μM	Primers 15.0 μM
Probes 1.0 μM	-	31.71±0.80	30.46±0.19	30.64±0.26
Probes 5.0 μM	28.42±0.15	26.14±0.07	25.99±0.99	26.07±0.04
Probes 10.0 μM	27.88±0.26	25.59±0.20	25.32±0.16	25.42±0.11
Probes 15.0 μM	27.61±0.44	25.19±0.08	25.10±0.12	25.12±0.06
Ct≥40 was considered negative (-).

## Sheet: Table S2
Table S2 Optimization of gradient annealing temperature in the triple-probe 40/109/118 TaqMan qPCR assay.
Annealing temperature (°C)	Ct value
64	24.66±0.18
63.5	24.81±0.14
62.5	24.66±0.12
60.7	25.23±0.67
58.6	25.45±0.11
56.8	26.07±0.01
55.6	26.13±0.08
55	26.46±0.11

## Sheet: Table S3
Table S3 Ct value of WOAH recommended qPCR method and triple-probe 40/109/118 TaqMan qPCR with positive clinical samples.
Sample number	Ct of WOAH	Ct of triple-probe PCR	Sample number	Ct of WOAH	Ct of triple-probe PCR
1	38.88	37.35	19	29.37	31.81
2	34.19	35.86	20	29.24	31.43
3	32.48	34.54	21	31.28	31.51
4	34.46	33.65	22	29.69	29.66
5	39.56	36.16	23	34.94	36.41
6	32.74	34.92	24	30.72	30.46
7	32.61	33.31	25	29.79	31.27
8	33.17	35.78	26	33.65	35.97
9	33.18	32.74	27	31.91	34.25
10	33	33.29	28	32.99	35.08
11	38.22	38.93	29	36.12	39.23
12	31.54	33.38	30	35.36	38.43
13	36.25	38.01	31	32.97	35.69
14	37.39	36.68	32	30.86	34.16
15	26.89	27.66	33	30.4	30.6
16	36.6	38.77	34	36.22	38.74
17	39.27	37.34	35	32.11	34.8
18	34.69	36.53	36	25.92	26.1
Ct≥40 was considered negative (-).
